# Supplementary material for: Integrated Strategies for Aedes aegypti Control Applied to Individual Houses: An Approach to Mitigate Vectorial Arbovirus Transmission
Source: Trop Med Infect Dis. 2024 Feb 24;9(3):53. doi: 10.3390/tropicalmed9030053 (PMC10974253; doi:10.3390/tropicalmed9030053)
Supplement: Supplementary file 1 [file tropicalmed-09-00053-s001.zip]

Archive with 1 entries (1 files):
- tropicalmed-2662119-supplementary.pdf
